# Supplementary material for: Aerobic Oxidation of 5-Hydroxymethylfurfural (HMF) in Aqueous Medium over Fe-Doped-Poly(heptazine imide) Photocatalysts: Unveiling the Bad Role of Hydroxyl Radical Generation on the Catalytic Performance
Source: Molecules. 2023 Dec 14;28(24):8077. doi: 10.3390/molecules28248077 (PMC10745455; doi:10.3390/molecules28248077)
Supplement: Supplementary file 1 [file molecules-28-08077-s001.zip]

Archive with 1 entries (1 files):
- molecules-2734022-supplementary.pdf
